# Supplementary material for: Physiological stress levels in wild koala sub-populations facing anthropogenic induced environmental trauma and disease
Source: Sci Rep. 2019 Apr 15;9:6031. doi: 10.1038/s41598-019-42448-8 (PMC6465306; doi:10.1038/s41598-019-42448-8)
Supplement: Supplementary file 1 — Dataset 1 [file 41598_2019_42448_MOESM1_ESM.xlsx]

## Sheet: Fig. 1 Koala decay rate of FCMs
	Koala FCMs (ng/g)
D0	9.46767
D1	9.36619
D2	9.3635
D3	12.7573
D4	19.2814
D5	8.02291
D6	6.85568
D7	6.07548
D8	8.04361
D9	11.5733

## Sheet: Supp table 1 Locations
Date	Sample	Latitude	Longitude	Location	Tree Species
2018-02-25	1	28.9788	153.407	Old Bagotville Road	E.tereticornis
2018-02-25	2	28.9793	153.407	Old Bagotville Road	E.tereticornis
2018-02-25	3	28.9808	153.407	Old Bagotville Road	E.tereticornis
2018-02-25	4	28.9839	153.408	Old Bagotville Road	E.tereticornis
2018-02-25	5	28.9839	153.408	Old Bagotville Road	E.tereticornis
2018-03-03	6	28.9808	153.407	Old Bagotville Road	E.tereticornis
2018-03-07	7	28.9779	153.406	Old Bagotville Road	E.tereticornis
2018-03-09	8	28.9778	153.407	Old Bagotville Road	E.tereticornis
2018-03-13	9	28.9804	153.407	Old Bagotville Road	E.tereticornis
2018-03-13	10	28.9804	153.407	Old Bagotville Road	E.tereticornis
2018-03-13	11	28.9798	153.407	Old Bagotville Road	E.tereticornis
2018-03-18	12	28.9963	153.441	Laws Point	E. tereticornis
2018-03-18	13	28.9963	153.441	Laws Point	E. tereticornis
2018-03-18	14	28.9926	153.436	Laws Point	E. patenervis
2018-03-18	15	28.9933	153.437	Laws Point	E. tereticornis
2018-03-19	16	28.9933	153.437	Laws Point	E. tereticornis
2018-03-18	17	28.9828	153.417	Old Bagotville Rd	E. microcorys
2018-03-18	18	28.9832	153.411	Old Bagotville Rd	E. tereticornis
2018-03-18	19	28.9804	153.407	Old Bagotville Rd	E. tereticornis
2018-03-18	20	28.9788	153.407	Old Bagotville Rd	E. tereticornis
2018-03-19	21	28.9788	153.407	Old Bagotville Rd	E. tereticornis
2018-03-20	22	28.9788	153.407	Old Bagotville Rd	E. tereticornis
2018-03-21	23	28.9788	153.407	Old Bagotville Rd	E. tereticornis
2018-03-22	24	28.9788	153.407	Old Bagotville Rd	E. tereticornis
2018-03-23	25	28.9788	153.407	Old Bagotville Rd	E. tereticornis
2018-03-24	26	28.9788	153.407	Old Bagotville Rd	E. tereticornis
2018-03-25	27	28.9788	153.407	Old Bagotville Rd	E. tereticornis
2018-03-26	28	28.9788	153.407	Old Bagotville Rd	E. tereticornis

## Sheet: Supp table 2 Raw Data
Raw Data for Wild Koala Faecal Cortisol Metabolites (FCM, ng/g dry weight basis) assigned by stressor categories
Signs of Chlamydia	Flat on ground	Vehicle collision	Dog attack	Suspected infection	Dehydrated/Kidney issue	Injury	Burn victim	Wild healthy females	Wild Healthy Males	Land clearance koalas
8	52	21	14	9	55	43	54	5.3849	3.66914	163.84
11	22	19	18	12	54	15	65	3.74101	2.15267	120.345
6	4	46	26	8	53	45	200	7.28794	2.75255	45.4844
5	2	202	16	6	22	16	117	2.47655	4.01499	54.1409
4	7	30	30	7	26	14	76	4.1661	9.50295	54.1409
4	97	14	47	15	138	17		4.24978	8.76629	623.873
17	66	27	43	16	134	7		6.99279	6.32116	31.9506
17	129	44		8	118	10		4.79377	12.5462	289.696
21	61	36		10	144	17		17.9892	46.4439	226.006
7	43	100		29	111	10		8.61599	20.8587	131.451
24	49	20		7		240		4.70421	22.2693	63.4436
26	50	31		8		19		4.21481	10.5691	43.5874
6	50			9		9			5.55592	44.5239
6	37			11		16			13.3988	302.977
7	57			6					15.0379	235.036
20	95			9					18.3163	71.3616
23	66			36					7.46964	57.9024
25	35			35						43.5874
24	56			19						91.5442
19	61			11						127.593
15	97									120.345
22	122									71.3616
10	75									91.5442
7	85									120.345
11	118									91.5442
14	98									235.036
11	107									669.931
15	57									163.84
10
10	71
11	96
3	109
9	130
4	134
4	130
18	142
13	130
22	134
19	127
14	130
14	130
4	85
11	142
12	134
4	92
11	94
17	43
14
4
18
8
23
35
63
37
34
25
57
41
46
16
33
50
53
37
64
27
35
32
21
34
24
29
20
42
36
45
35
30
13
192
75
154
426
9
113
53
70
16
139
172
40
146
130
92
78
127
79
130
67
51
80
44
70
50
33
19
21
98
28
57
96
18
29
42
37
109
38
127
92

## Sheet: Supp table 3 Statistics
Kruskal-Wallis One Way Analysis of Variance on Ranks Wednesday, March 20, 2019, 8:56:52 AM
Data source: Data 1 in Notebook1
Normality Test (Shapiro-Wilk): Failed (P < 0.050)
Group N Missing Median 25% 75%
landclearkoala 28 0 105.945 55.080 210.468
wildmalehealthy 17 0 9.500 4.785 16.680
wildfemalehealthy 12 0 4.745 4.180 7.215
burn 5 0 76.000 59.500 158.500
injury 14 0 16.000 10.000 25.000
dehydrated 10 0 83.000 46.250 135.000
suspinfection 20 0 9.500 8.000 15.750
dogattack 7 0 26.000 16.000 43.000
vehicle 12 0 30.500 20.250 45.500
flat 46 0 88.500 51.500 127.500
Chlamydia 120 0 24.500 13.000 50.750
flat 46 0 88.500 51.500 127.500
vehicle 12 0 30.500 20.250 45.500
dogattack 7 0 26.000 16.000 43.000
suspinfection 20 0 9.500 8.000 15.750
dehydrated 10 0 83.000 46.250 135.000
injury 14 0 16.000 10.000 25.000
burn 5 0 76.000 59.500 158.500
wildfemalehealthy 12 0 4.745 4.180 7.215
wildmalehealthy 17 0 9.500 4.785 16.680
landclearkoala 28 0 105.945 55.080 210.468
H = 248.824 with 20 degrees of freedom. (P = <0.001)
The differences in the median values among the treatment groups are greater than would be expected by chance; there is a statistically significant difference (P = <0.001)
To isolate the group or groups that differ from the others use a multiple comparison procedure.
All Pairwise Multiple Comparison Procedures (Dunn's Method) :
Comparison Diff of Ranks Q P
landclearkoal vs wildfemalehea 320.345 6.954 <0.001 Yes
landclearkoal vs wildfemalehea 320.345 6.954 <0.001 Yes
landclearkoal vs wildmalehealt 269.590 6.567 <0.001 Yes
landclearkoal vs wildmalehealt 269.590 6.567 <0.001 Yes
landclearkoal vs suspinfection 256.304 6.557 <0.001 Yes
landclearkoal vs suspinfection 256.304 6.557 <0.001 Yes
landclearkoala vs injury 200.786 4.594 <0.001 Yes
landclearkoala vs injury 200.786 4.594 <0.001 Yes
landclearkoala vs dogattack 170.250 3.018 0.535 No
landclearkoala vs dogattack 170.250 3.018 0.535 Do Not Test
landclearkoala vs Chlamydia 160.470 5.727 <0.001 Yes
landclearkoala vs vehicle 126.720 2.751 1.000 Do Not Test
landclearkoala vs vehicle 126.720 2.751 1.000 Do Not Test
landclearkoala vs flat 41.179 1.287 1.000 Do Not Test
landclearkoala vs flat 41.179 1.287 1.000 Do Not Test
landclearkoala vs dehydrated 34.429 0.700 1.000 Do Not Test
landclearkoala vs dehydrated 34.429 0.700 1.000 Do Not Test
landclearkoala vs burn 10.379 0.160 1.000 Do Not Test
landclearkoala vs burn 10.379 0.160 1.000 Do Not Test
landclearkoal vs landclearkoal 0.000 0.000 1.000 Do Not Test
landclearkoal vs wildfemalehea 320.345 6.954 <0.001 Yes
landclearkoal vs wildfemalehea 320.345 6.954 <0.001 Yes
landclearkoal vs wildmalehealt 269.590 6.567 <0.001 Yes
landclearkoal vs wildmalehealt 269.590 6.567 <0.001 Yes
landclearkoal vs suspinfection 256.304 6.557 <0.001 Yes
landclearkoal vs suspinfection 256.304 6.557 <0.001 Yes
landclearkoala vs injury 200.786 4.594 <0.001 Yes
landclearkoala vs injury 200.786 4.594 <0.001 Yes
landclearkoala vs dogattack 170.250 3.018 0.535 Do Not Test
landclearkoala vs dogattack 170.250 3.018 0.535 Do Not Test
landclearkoala vs Chlamydia 160.470 5.727 <0.001 Yes
landclearkoala vs vehicle 126.720 2.751 1.000 Do Not Test
landclearkoala vs vehicle 126.720 2.751 1.000 Do Not Test
landclearkoala vs flat 41.179 1.287 1.000 Do Not Test
landclearkoala vs flat 41.179 1.287 1.000 Do Not Test
landclearkoala vs dehydrated 34.429 0.700 1.000 Do Not Test
landclearkoala vs dehydrated 34.429 0.700 1.000 Do Not Test
landclearkoala vs burn 10.379 0.160 1.000 Do Not Test
landclearkoala vs burn 10.379 0.160 1.000 Do Not Test
burn vs wildfemalehealthy 309.967 4.362 0.003 Yes
burn vs wildfemalehealthy 309.967 4.362 0.003 Yes
burn vs wildmalehealthy 259.212 3.816 0.028 Yes
burn vs wildmalehealthy 259.212 3.816 0.028 Yes
burn vs suspinfection 245.925 3.684 0.048 Yes
burn vs suspinfection 245.925 3.684 0.048 Yes
burn vs injury 190.407 2.737 1.000 No
burn vs injury 190.407 2.737 1.000 Do Not Test
burn vs dogattack 159.871 2.045 1.000 Do Not Test
burn vs dogattack 159.871 2.045 1.000 Do Not Test
burn vs Chlamydia 150.092 2.463 1.000 Do Not Test
burn vs vehicle 116.342 1.637 1.000 Do Not Test
burn vs vehicle 116.342 1.637 1.000 Do Not Test
burn vs flat 30.800 0.490 1.000 Do Not Test
burn vs flat 30.800 0.490 1.000 Do Not Test
burn vs dehydrated 24.050 0.329 1.000 Do Not Test
burn vs dehydrated 24.050 0.329 1.000 Do Not Test
burn vs burn 0.000 0.000 1.000 Do Not Test
burn vs wildfemalehealthy 309.967 4.362 0.003 Yes
burn vs wildfemalehealthy 309.967 4.362 0.003 Yes
burn vs wildmalehealthy 259.212 3.816 0.028 Yes
burn vs wildmalehealthy 259.212 3.816 0.028 Yes
burn vs suspinfection 245.925 3.684 0.048 Yes
burn vs suspinfection 245.925 3.684 0.048 Yes
burn vs injury 190.407 2.737 1.000 Do Not Test
burn vs injury 190.407 2.737 1.000 Do Not Test
burn vs dogattack 159.871 2.045 1.000 Do Not Test
burn vs dogattack 159.871 2.045 1.000 Do Not Test
burn vs Chlamydia 150.092 2.463 1.000 Do Not Test
burn vs vehicle 116.342 1.637 1.000 Do Not Test
burn vs vehicle 116.342 1.637 1.000 Do Not Test
burn vs flat 30.800 0.490 1.000 Do Not Test
burn vs flat 30.800 0.490 1.000 Do Not Test
burn vs dehydrated 24.050 0.329 1.000 Do Not Test
burn vs dehydrated 24.050 0.329 1.000 Do Not Test
dehydrated vs wildfemalehea 285.917 5.001 <0.001 Yes
dehydrated vs wildfemalehea 285.917 5.001 <0.001 Yes
dehydrated vs wildmalehealthy 235.162 4.420 0.002 Yes
dehydrated vs wildmalehealthy 235.162 4.420 0.002 Yes
dehydrated vs suspinfection 221.875 4.291 0.004 Yes
dehydrated vs suspinfection 221.875 4.291 0.004 Yes
dehydrated vs injury 166.357 3.009 0.550 Do Not Test
dehydrated vs injury 166.357 3.009 0.550 Do Not Test
dehydrated vs dogattack 135.821 2.064 1.000 Do Not Test
dehydrated vs dogattack 135.821 2.064 1.000 Do Not Test
dehydrated vs Chlamydia 126.042 2.868 0.867 Do Not Test
dehydrated vs vehicle 92.292 1.614 1.000 Do Not Test
dehydrated vs vehicle 92.292 1.614 1.000 Do Not Test
dehydrated vs flat 6.750 0.145 1.000 Do Not Test
dehydrated vs flat 6.750 0.145 1.000 Do Not Test
dehydrated vs dehydrated 0.000 0.000 1.000 Do Not Test
dehydrated vs wildfemalehea 285.917 5.001 <0.001 Yes
dehydrated vs wildfemalehea 285.917 5.001 <0.001 Yes
dehydrated vs wildmalehealthy 235.162 4.420 0.002 Yes
dehydrated vs wildmalehealthy 235.162 4.420 0.002 Yes
dehydrated vs suspinfection 221.875 4.291 0.004 Yes
dehydrated vs suspinfection 221.875 4.291 0.004 Yes
dehydrated vs injury 166.357 3.009 0.550 Do Not Test
dehydrated vs injury 166.357 3.009 0.550 Do Not Test
dehydrated vs dogattack 135.821 2.064 1.000 Do Not Test
dehydrated vs dogattack 135.821 2.064 1.000 Do Not Test
dehydrated vs Chlamydia 126.042 2.868 0.867 Do Not Test
dehydrated vs vehicle 92.292 1.614 1.000 Do Not Test
dehydrated vs vehicle 92.292 1.614 1.000 Do Not Test
dehydrated vs flat 6.750 0.145 1.000 Do Not Test
dehydrated vs flat 6.750 0.145 1.000 Do Not Test
flat vs wildfemalehealthy 279.167 6.451 <0.001 Yes
flat vs wildfemalehealthy 279.167 6.451 <0.001 Yes
flat vs wildmalehealthy 228.412 6.027 <0.001 Yes
flat vs wildmalehealthy 228.412 6.027 <0.001 Yes
flat vs suspinfection 215.125 6.016 <0.001 Yes
flat vs suspinfection 215.125 6.016 <0.001 Yes
flat vs injury 159.607 3.917 0.019 Yes
flat vs injury 159.607 3.917 0.019 Yes
flat vs dogattack 129.071 2.383 1.000 Do Not Test
flat vs dogattack 129.071 2.383 1.000 Do Not Test
flat vs Chlamydia 119.292 5.152 <0.001 Yes
flat vs vehicle 85.542 1.977 1.000 Do Not Test
flat vs vehicle 85.542 1.977 1.000 Do Not Test
flat vs flat 0.000 0.000 1.000 Do Not Test
flat vs wildfemalehealthy 279.167 6.451 <0.001 Yes
flat vs wildfemalehealthy 279.167 6.451 <0.001 Yes
flat vs wildmalehealthy 228.412 6.027 <0.001 Yes
flat vs wildmalehealthy 228.412 6.027 <0.001 Yes
flat vs suspinfection 215.125 6.016 <0.001 Yes
flat vs suspinfection 215.125 6.016 <0.001 Yes
flat vs injury 159.607 3.917 0.019 Do Not Test
flat vs injury 159.607 3.917 0.019 Do Not Test
flat vs dogattack 129.071 2.383 1.000 Do Not Test
flat vs dogattack 129.071 2.383 1.000 Do Not Test
flat vs Chlamydia 119.292 5.152 <0.001 Do Not Test
flat vs vehicle 85.542 1.977 1.000 Do Not Test
flat vs vehicle 85.542 1.977 1.000 Do Not Test
vehicle vs wildfemalehealthy 193.625 3.552 0.080 No
vehicle vs wildfemalehealthy 193.625 3.552 0.080 Do Not Test
vehicle vs wildmalehealthy 142.870 2.838 0.953 Do Not Test
vehicle vs wildmalehealthy 142.870 2.838 0.953 Do Not Test
vehicle vs suspinfection 129.583 2.658 1.000 Do Not Test
vehicle vs suspinfection 129.583 2.658 1.000 Do Not Test
vehicle vs injury 74.065 1.410 1.000 Do Not Test
vehicle vs injury 74.065 1.410 1.000 Do Not Test
vehicle vs dogattack 43.530 0.686 1.000 Do Not Test
vehicle vs dogattack 43.530 0.686 1.000 Do Not Test
vehicle vs Chlamydia 33.750 0.835 1.000 Do Not Test
vehicle vs vehicle 0.000 0.000 1.000 Do Not Test
vehicle vs wildfemalehealthy 193.625 3.552 0.080 Do Not Test
vehicle vs wildfemalehealthy 193.625 3.552 0.080 Do Not Test
vehicle vs wildmalehealthy 142.870 2.838 0.953 Do Not Test
vehicle vs wildmalehealthy 142.870 2.838 0.953 Do Not Test
vehicle vs suspinfection 129.583 2.658 1.000 Do Not Test
vehicle vs suspinfection 129.583 2.658 1.000 Do Not Test
vehicle vs injury 74.065 1.410 1.000 Do Not Test
vehicle vs injury 74.065 1.410 1.000 Do Not Test
vehicle vs dogattack 43.530 0.686 1.000 Do Not Test
vehicle vs dogattack 43.530 0.686 1.000 Do Not Test
vehicle vs Chlamydia 33.750 0.835 1.000 Do Not Test
Chlamydia vs wildfemalehealthy 159.875 3.955 0.016 Do Not Test
Chlamydia vs wildfemalehealthy 159.875 3.955 0.016 Do Not Test
Chlamydia vs wildmalehealthy 109.120 3.154 0.338 Do Not Test
Chlamydia vs wildmalehealthy 109.120 3.154 0.338 Do Not Test
Chlamydia vs suspinfection 95.833 2.972 0.621 Do Not Test
Chlamydia vs suspinfection 95.833 2.972 0.621 Do Not Test
Chlamydia vs injury 40.315 1.069 1.000 Do Not Test
Chlamydia vs injury 40.315 1.069 1.000 Do Not Test
Chlamydia vs dogattack 9.780 0.188 1.000 Do Not Test
Chlamydia vs dogattack 9.780 0.188 1.000 Do Not Test
dogattack vs wildfemalehealthy 150.095 2.364 1.000 Do Not Test
dogattack vs wildfemalehealthy 150.095 2.364 1.000 Do Not Test
dogattack vs wildmalehealthy 99.340 1.657 1.000 Do Not Test
dogattack vs wildmalehealthy 99.340 1.657 1.000 Do Not Test
dogattack vs suspinfection 86.054 1.468 1.000 Do Not Test
dogattack vs suspinfection 86.054 1.468 1.000 Do Not Test
dogattack vs injury 30.536 0.494 1.000 Do Not Test
dogattack vs injury 30.536 0.494 1.000 Do Not Test
dogattack vs dogattack 0.000 0.000 1.000 Do Not Test
dogattack vs wildfemalehealthy 150.095 2.364 1.000 Do Not Test
dogattack vs wildfemalehealthy 150.095 2.364 1.000 Do Not Test
dogattack vs wildmalehealthy 99.340 1.657 1.000 Do Not Test
dogattack vs wildmalehealthy 99.340 1.657 1.000 Do Not Test
dogattack vs suspinfection 86.054 1.468 1.000 Do Not Test
dogattack vs suspinfection 86.054 1.468 1.000 Do Not Test
dogattack vs injury 30.536 0.494 1.000 Do Not Test
dogattack vs injury 30.536 0.494 1.000 Do Not Test
injury vs wildfemalehealthy 119.560 2.276 1.000 Do Not Test
injury vs wildfemalehealthy 119.560 2.276 1.000 Do Not Test
injury vs wildmalehealthy 68.805 1.428 1.000 Do Not Test
injury vs wildmalehealthy 68.805 1.428 1.000 Do Not Test
injury vs suspinfection 55.518 1.193 1.000 Do Not Test
injury vs suspinfection 55.518 1.193 1.000 Do Not Test
injury vs injury 0.000 0.000 1.000 Do Not Test
injury vs wildfemalehealthy 119.560 2.276 1.000 Do Not Test
injury vs wildfemalehealthy 119.560 2.276 1.000 Do Not Test
injury vs wildmalehealthy 68.805 1.428 1.000 Do Not Test
injury vs wildmalehealthy 68.805 1.428 1.000 Do Not Test
injury vs suspinfection 55.518 1.193 1.000 Do Not Test
injury vs suspinfection 55.518 1.193 1.000 Do Not Test
suspinfection vs wildfemalehea 64.042 1.314 1.000 Do Not Test
suspinfection vs wildfemalehea 64.042 1.314 1.000 Do Not Test
suspinfection vs wildmalehealt 13.287 0.302 1.000 Do Not Test
suspinfection vs wildmalehealt 13.287 0.302 1.000 Do Not Test
suspinfection vs suspinfection 0.000 0.000 1.000 Do Not Test
suspinfection vs wildfemalehea 64.042 1.314 1.000 Do Not Test
suspinfection vs wildfemalehea 64.042 1.314 1.000 Do Not Test
suspinfection vs wildmalehealt 13.287 0.302 1.000 Do Not Test
suspinfection vs wildmalehealt 13.287 0.302 1.000 Do Not Test
wildmalehealt vs wildfemalehea 50.755 1.008 1.000 Do Not Test
wildmalehealt vs wildfemalehea 50.755 1.008 1.000 Do Not Test
wildmalehealt vs wildmalehealt 0.000 0.000 1.000 Do Not Test
wildmalehealt vs wildfemalehea 50.755 1.008 1.000 Do Not Test
wildmalehealt vs wildfemalehea 50.755 1.008 1.000 Do Not Test
wildfemalehea vs wildfemalehea 0.000 0.000 1.000 Do Not Test
